# Supplementary material for: Genome editing demonstrates that the −5 kb Nanog enhancer regulates Nanog expression by modulating RNAPII initiation and/or recruitment
Source: J Biol Chem. 2020 Dec 20;296:100189. doi: 10.1074/jbc.RA120.015152 (PMC7948488; doi:10.1074/jbc.RA120.015152)
Supplement: Figures S1–S5 [file mmc1.xlsx]

## Sheet: Sheet1
Supporting Table 5. Accession numbers for published ChIP-Seq datasets analyzed.
ChIP-seq datasets utilized in this study
Protein/Histone	GSE	GSM(Experimental)	GSM (Control)	Reference
SMC1	GSE22562	GSM560341,GSM560342	GSM560357	Kagey MH et al, Nature, 2010. PMID: 20720539
CTCF	GSE28247	GSM699165	GSM699168	Handoko L et al, Nat Genet 2011. PMID: 21685913
H3k4me1	GSE24165	GSM594577	GSM594599	Creyghton MP et al, PNAS. PMID: 21106759
H3k27ac	GSE24165	GSM594578,GSM594579	GSM594599	Creyghton MP et al, PNAS. PMID: 21106759
Nanog	GSE11724	GSM307140,GSM307141	GSM307154,GSM307155	Marson A et al, Cell 2008. PMID: 18692474
Sox2	GSE11725	GSM307138,GSM307139	GSM307154,GSM307155	Marson A et al, Cell 2008. PMID: 18692474
Oct4	GSE11726	GSM307137	GSM307154,GSM307155	Marson A et al, Cell 2008. PMID: 18692474
