# Supplementary material for: Genome editing demonstrates that the −5 kb Nanog enhancer regulates Nanog expression by modulating RNAPII initiation and/or recruitment
Source: J Biol Chem. 2020 Dec 20;296:100189. doi: 10.1074/jbc.RA120.015152 (PMC7948488; doi:10.1074/jbc.RA120.015152)
Supplement: Table S1 [file mmc2.xlsx]

## Sheet: gRNAs
Supplemental Table 1. 1) gRNAs for generating cell lines. 2) PCR genotyping primers for all cell lines generated in this paper. 3) primers for RT-qPCR
gRNA	5' HDR	Application	Gene/Genomic Site	Reference
TCAGTGAAAAGTCTTTCACG	TACTGTAGCCCTTGGTTAGTCCGAGTACTTAACTCAACATACCATTCTTCGTTTAAGCAAATTTTCTAGAataacttcgtatagcatacattatacgaagttatCGTGAAAGACTTTTCACTGAAGGCTGCAAGTCTTAAAATGACTTTGGTGATGCCTGCCTGG	CRISPR deletion	3' loxp site around -5 SE	This paper
CATGGTCCCTACCACTAGTG	GCCACCACATCCTGCTTCAAGAAAGATTATAAAATACAGATTCATTGTCCCTACCACTAGTGataacttcgtatagcatacattatacgaagttatTCTAGATTTAGTAGTAGTATAAGCTCACTGCTTCTTTCCTAACACAATAGCTGCCCCTGATACTGATGA	CRISPR deletion	5' loxp site around -5 SE	This paper
CATGGTCCCTACCACTAGTG	GCCACCACATCCTGCTTCAAGAAAGATTATAAAATACAGATTCATTGTCCCTACCACTAGTGataacttcgtataatgtatgctatacgaagttatTCTAGATTTAGTAGTAGTATAAGCTCACTGCTTCTTTCCTAACACAATAGCTGCCCCTGATACTGATGA	CRISPR deletion	5' inverted loxp site around -5 SE	This paper
5' gRNA	3' gRNA	Application	Gene/Genomic Site	Reference
GACGGGTCTCCAGTAGTTCG	GTCTGCTTAGGAGACGGCGA	CRISPR deletion	5' subenhancer	This paper
GTCTGCTTAGGAGACGGCGA	ACCTTAGAATCCTCGAATGT	CRISPR deletion	3' subenhancer	This paper
TGACTTTGGTGATGCCTGCC	TGGAGACAGTAGTAGTATGG	CRISPR deletion	Distance Deletion	This paper
AGAGGGTAGACAGTCCAGGC	TATGGTGGCTGTGGTGGCCA	CRISPR deletion	Distance Deletion	This paper

## Sheet: Genotyping Primers
Supporting Table 2. 1) gRNAs for generating cell lines. 2) PCR genotyping primers for all cell lines generated in this paper. 3) primers for RT-qPCR
Forward	Reverse	Application	Gene/Genomic Site	Reference
CCCTACATACCCTGGCTGGT	AACAGATGGACTAAAGCCCCTA	genotyping	-5 SE deletion	This Paper
GTCCTCTGACTTCCTCAGGC	TGCTATATGAAACCCTGTCTCG	genotyping	Distance deletion	This Paper
ACTGAACTACACGCTCAGGTT	TGTCTTCTAGGAACCGTCCG	genotyping	Subenhancer 5' subenhancer	This Paper
AAGGCTAGCGATTCACACCC	TGCCTGAGGAAGTCAGAGGA	genotyping	Subenhancer 5' subenhancer	This Paper
AAAAAGGGTAGCTGGGGCTT	TCCAGGTAGCTAATCAGGACA	genotyping	-5SE insertion	This Paper

## Sheet: RT-qPCR
Supplemental Table 1. 1) gRNAs for generating cell lines. 2) PCR genotyping primers for all cell lines generated in this paper. 3) primers for RT-qPCR
Forward	Reverse	Application	Gene/Genomic Site	Reference
CAAGGGTCTGCTACTGAGATGCTCTG	TTTTGTTTGGGACTGGTAGAAGAATCAG	mRNA RT-qPCR	Nanog	Wang J, Nature, 2006, PMID: 17093407
GATCTGGCACCACACCTTCTACAATG	CGTACATGGCTGGGGTGTTGAAG	mRNA RT-qPCR	Actin	Wang J, Nature, 2006, PMID: 17093407
CTCCCGAGGAGTCCCAGGACAT	GATGGTGGTCTGGCTGAACACCT	mRNA RT-qPCR	Oct4	Wang J, Nature, 2006, PMID: 17093407
CTTGCGGGCTCTATATGAAACTCCAT	TAGAAGAAGAGGAAGTAGGAGTCATAGGGACA	mRNA RT-qPCR	Gata6	Wang J, Nature, 2006, PMID: 17093407
ATCGCCATGGAGGAACCATC	CCGGGGTTTAGGGTTAGCTT	mRNA RT-qPCR	Dppa3	Blinka , S, Cell Reports, 2016, PMID: 27681417
CGTGAAGGAGCTGGGTGTT	CCTGCATGAAAGCATAATTGGA	mRNA RT-qPCR	Gdf3	Blinka , S, Cell Reports, 2016, PMID: 27681417
TGCCAGAGCAAACCTAGGAC	GCGTGGGTAAGGGTGTTCAA	mRNA RT-qPCR	Nanog 3' UTR	This Study
AAGTGGGGATGCTGAAGGA	TTCACAGAGAGTGGTCAGGG	mRNA RT-qPCR	Essrb	Yeo, JC, Cell Stem Cell, 2014, PMID:24905170
CTGAACAGCAGGGACTGTCA	GTGTGGGTGGCTGTTCTTTT	mRNA RT-qPCR	Klf4	Yeo, JC, Cell Stem Cell, 2014, PMID:24905171
CACTGTGAGGAGTTTCCATCACGAAG	GGATGCTGCTGAGGTTGAAGAGGA	mRNA RT-qPCR	Bmp4	Wang J, Nature, 2006, PMID: 17093407
GCGAAACCTGTGCGAGTGGATG	CGGTATTTGTCTTTTGTCCTGGTTTTCA	mRNA RT-qPCR	Cdx2	Wang J, Nature, 2006, PMID: 17093407
TGGCTGCTTCAAGGACACAT	TGGAGCAGTTTTTGCACTGG	mRNA RT-qPCR	Snai2	This Study
ACTTTGCAACTTGCCGGAGA	CGTTCATGGGCCGTTTGATG	mRNA RT-qPCR	Sox11	This Study
CAAAGTCAATGGCTCCCACGAAG	CTACAATCCCCTGAGACACAGCAAATA	mRNA RT-qPCR	Fgf5	Wang J, Nature, 2006, PMID: 17093406
CTGTGACTGCCTACCAGAATGAGGAG	GGTCGTTTCTTTCTTTGGCATCAAG	mRNA RT-qPCR	Brachyury	Wang J, Nature, 2006, PMID: 17093407
CTCTATCACAAGATGAACGGCATCAAC	TCTGGCAGTTGGCACAGGAGAG	mRNA RT-qPCR	Gata4	Wang J, Nature, 2006, PMID: 17093408
GGAGCGTGAGGAAGAACCACATG	TTGTCTACCACACATTGTCGGCTAAA	mRNA RT-qPCR	Hnf4a	Wang J, Nature, 2006, PMID: 17093409
