# Supplementary material for: Genome editing demonstrates that the −5 kb Nanog enhancer regulates Nanog expression by modulating RNAPII initiation and/or recruitment
Source: J Biol Chem. 2020 Dec 20;296:100189. doi: 10.1074/jbc.RA120.015152 (PMC7948488; doi:10.1074/jbc.RA120.015152)
Supplement: Table S2 [file mmc3.xlsx]

## Sheet: Sheet1
Supporting Table 3. Cell lines generated in this paper
Cell Lines in this paper
Cell Line	Reference	Identifier
Mouse ESC floxed -5 SE with CreERT2 at Rosa26 locus	This paper	O6
Mouse ESC floxed -5 SE with CreERT2 at Rosa26 locus and mNanogV5 at other locus	This paper	Clone 13
Mouse ESC biallelically deleted -5 SE with CreERT2 at Rosa26 locus and mNanogV5 at other locus	This paper	Clone 13.5
Mouse ESC -5 SE in inverted orientation with CreERT2 at Rosa26 locus	This paper	Q19, 19.14, 19.20
Mouse ESC -5 SE closer to Nanog promoter, 2kb deletion between enhancer and promoter	This paper	142
Mouse ESC two copies of -5 SE inserted downstream of Nanog with CreERT2 at Rosa26 locus	This paper	R6.1
Mouse ESC 5’ constituent enhancer of -5 SE deleted with CreERT2 at Rosa26 locus	This paper	S20
Mouse ESC 3’ constituent enhancer of -5 SE deleted with CreERT2 at Rosa26 locus	This paper	T51
Mouse ESC wildtype cells eGFP in Oct4 locus	Stelloh et al., 2016	Oct4eGFPAc
