# Supplementary material for: Genome editing demonstrates that the −5 kb Nanog enhancer regulates Nanog expression by modulating RNAPII initiation and/or recruitment
Source: J Biol Chem. 2020 Dec 20;296:100189. doi: 10.1074/jbc.RA120.015152 (PMC7948488; doi:10.1074/jbc.RA120.015152)
Supplement: Table S3 [file mmc4.xlsx]

## Sheet: SingleCellData_Above8
Genotype	Cell	eRNA	DNMT3B	ERCC3	GATA4	GATA4re	GATA6	Gata6new	GDF3	KLF4	LAMB1	mNanog 3-UTR	mNanogv5	NANOGmouse	OTX2	POU5F1	PRDM14	RNASPIKE1	RNASPIKE4	RNASPIKE7	SNAI1	SNAI1new	SOX17	ZIC2
wt	13	14.8176	19.5711	20.4482	-971.07	2.22126	-971.764	-971.721	18.9186	17.9651	18.607	23.1364	20.1816	22.8921	-971.352	24.5325	-971.07	24.0614	23.6861	22.9646	4.05635	4.97224	4.57212	3.52246
wt	13	16.2894	20.1232	20.6447	0.841231	4.22976	-971.674	-971.588	18.9506	21.3761	18.9875	23.1977	20.8482	23.9073	6.46266	24.5913	6.39159	24.0698	23.8627	23.0035	4.41757	5.03875	8.36877	4.2427
wt	13	16.3493	20.3561	20.7645	1.04065	4.37153	-971.579	-971.519	20.0609	21.4478	19.0573	23.4816	20.9421	23.9075	11.8952	24.6162	9.92633	24.129	23.9004	23.044	4.58115	5.06441	9.86876	4.84665
wt	13	16.5274	20.3755	20.7965	1.35372	4.71914	-971.55	-971.485	20.1415	21.4662	19.2493	23.6668	21.019	23.9301	16.4398	24.6235	17.176	24.1509	23.9401	23.1166	5.25675	5.21719	10.7481	4.95747
wt	13	17.5767	20.6408	20.8005	2.06072	4.79156	-971.548	-971.48	20.608	21.5428	19.6043	23.7079	21.0836	23.9586	17.6127	24.7362	18.113	24.1667	23.952	23.2213	6.22147	5.51196	12.2568	5.03868
wt	13	17.6052	21.0221	20.8057	2.69672	4.80471	-971.519	-971.475	20.7078	21.574	19.9243	23.7101	21.1862	23.998	18.6212	24.7688	18.5206	24.1989	23.9887	23.2656	7.21333	5.67327	13.3548	5.16544
wt	13	17.6164	21.0368	20.8711	3.28586	4.86574	-971.48	-971.41	20.9331	21.6121	19.947	23.7186	21.5604	24.0572	19.0702	24.7788	18.8412	24.2101	24.045	23.2738	7.30018	6.03179	13.7095	5.60414
wt	13	17.884	21.0859	20.8846	3.28739	4.9885	-971.475	-971.388	21.1431	21.6908	20.0257	23.7634	21.6393	24.1102	19.0741	24.8255	18.8782	24.3052	24.0468	23.3036	7.4964	6.18033	14.0291	5.628
wt	13	18.0368	21.1016	20.9603	3.30281	5.07479	-971.457	-971.349	21.4024	21.9071	20.1301	23.8973	21.8846	24.1187	19.1291	24.8331	19.0833	24.3932	24.0496	23.329	7.93561	6.24525	14.3534	5.65627
wt	13	18.1801	21.167	20.9823	3.44218	5.07601	-971.41	-971.349	21.5064	22.0368	20.2158	23.8987	21.9236	24.1739	19.1494	24.8376	19.407	24.403	24.0633	23.3299	8.118	6.32111	14.4614	5.67854
wt	13	18.2487	21.2239	20.9878	3.51201	5.08851	-971.389	-971.335	21.6267	22.0736	20.2749	23.9318	21.9483	24.1784	19.3592	24.8653	19.4315	24.4315	24.1719	23.3599	9.00716	6.57523	14.7195	5.83174
wt	13	18.2627	21.3141	20.9902	3.80502	5.10489	-971.388	-971.21	21.7295	22.2488	20.2934	23.9746	22.0083	24.1979	19.4569	24.87	19.8301	24.4724	24.1733	23.3794	9.34773	6.75218	15.2707	5.8878
wt	13	18.2909	21.4202	21.13	4.00299	5.12508	-971.349	-971.2	21.737	22.4264	20.348	23.9863	22.1124	24.2214	19.5418	24.8933	19.8329	24.4813	24.1843	23.3912	9.5664	6.85324	15.5346	5.95085
wt	13	18.4005	21.4382	21.1489	4.02809	5.12988	-971.337	-971.168	21.7864	22.4512	20.4208	23.9918	22.3742	24.2433	19.9459	24.9124	19.8367	24.5009	24.2206	23.3942	9.74423	6.92171	15.641	6.27115
wt	13	18.5778	21.5009	21.1701	4.04281	5.24731	-971.282	-971.167	21.8148	22.4858	20.4225	24.0236	22.3967	24.294	20.0676	24.9211	20.1101	24.5513	24.2439	23.4196	11.6287	7.72131	15.8773	6.31793
wt	13	18.6626	21.5956	21.1778	4.25859	5.27639	-971.216	-971.158	21.8909	22.532	20.4697	24.0739	22.439	24.3133	20.0865	24.9343	20.1416	24.5674	24.296	23.4458	13.7391	9.2917	15.9088	7.32573
wt	13	18.6803	21.6032	21.1975	4.26457	5.35215	-971.21	-971.051	21.9336	22.5747	20.4728	24.0819	22.5069	24.3765	20.1271	24.9364	20.2531	24.5887	24.3005	23.4474	13.9455	10.7238	15.9967	8.88714
wt	13	18.7031	21.6515	21.2226	4.61586	5.37475	-971.2	-971.033	22.0206	22.613	20.4734	24.0842	22.5814	24.3813	20.2156	24.9491	20.2608	24.6085	24.3108	23.4816	14.2927	12.7333	16.1268	17.0896
wt	13	18.7097	21.684	21.2266	4.61765	5.42207	-971.192	-971.006	22.0518	22.6551	20.4922	24.0917	22.6963	24.3954	20.4197	24.9498	20.5488	24.6548	24.3132	23.4844	14.676	12.8439	16.1801	17.2596
wt	13	18.729	21.8212	21.2619	4.82348	5.66767	-971.168	-970.999	22.0614	22.6741	20.5141	24.0995	22.7017	24.4025	20.4318	24.9517	20.5871	24.6679	24.3431	23.4902	14.9646	12.8734	16.3968	17.3442
wt	13	18.7542	21.8886	21.2941	4.87875	5.69913	-971.167	-970.963	22.0881	22.6908	20.5917	24.1142	22.7061	24.4106	20.4524	24.9807	20.6532	24.6735	24.3542	23.4932	15.186	14.277	16.4704	17.5337
wt	13	18.7971	21.9607	21.3404	4.90148	5.74649	-971.07	-970.937	22.1072	22.7338	20.5985	24.1378	22.7251	24.4319	20.5303	25.0153	20.6566	24.7438	24.3832	23.5224	15.1916	14.424	16.5272	17.7615
wt	13	18.8351	21.9718	21.382	5.02574	5.83029	-971.033	-970.932	22.1225	22.7765	20.8057	24.1399	22.7711	24.4387	20.5446	25.0203	20.7246	24.861	24.4013	23.5309	15.3803	15	16.5604	17.7843
wt	13	18.8549	21.988	21.4045	5.11177	5.83644	-970.974	-970.706	22.1617	22.7768	20.8066	24.1444	22.7926	24.4615	20.5541	25.0248	20.7473	24.9124	24.4318	23.5687	15.5483	15.0663	16.5942	17.8141
wt	13	18.873	21.9894	21.4084	5.11252	6.01892	-970.934	-970.588	22.2036	22.7986	20.8148	24.1474	22.8351	24.496	20.7856	25.0316	20.8941	24.9269	24.4407	23.5736	15.9404	15.405	16.6172	17.8367
wt	13	18.8758	22.0093	21.418	5.15923	6.02338	-970.865	-970.57	22.2874	22.8112	20.8292	24.1527	22.949	24.4996	20.7876	25.0432	20.8954	25.1107	24.5502	23.584	15.9728	15.4782	16.7069	17.9791
wt	13	18.9544	22.0209	21.4517	5.21115	6.06449	-970.849	-970.501	22.3025	22.8306	20.8445	24.2146	22.9553	24.5216	20.7909	25.0521	20.9	25.1122	24.5728	23.5874	16.1453	15.7929	16.739	18.0109
wt	13	19.1586	22.0296	21.4786	5.36837	6.07884	-970.706	-970.335	22.3281	22.872	20.8975	24.2342	23.0128	24.5249	20.9544	25.0704	20.9759	25.1647	24.5978	23.593	16.4283	15.8622	16.7665	18.0208
wt	13	19.2166	22.0459	21.4823	5.41538	6.17818	-970.588	-969.878	22.332	22.9075	20.9009	24.2735	23.0986	24.5376	20.9665	25.0903	20.9931	25.1726	24.598	23.6209	16.4503	16.2345	16.8789	18.2686
wt	13	19.2312	22.0634	21.4849	5.47153	6.17899	-970.571	1.37883	22.3336	22.9286	20.9107	24.2751	23.1259	24.5466	21.0415	25.1122	20.9945	25.3333	24.6205	23.6302	16.4546	16.2514	16.9115	18.3508
wt	13	19.302	22.0697	21.4858	5.51115	6.20221	-970.501	1.683	22.3403	22.9515	20.9916	24.3106	23.304	24.5558	21.0593	25.1156	21.0205	25.4179	24.6704	23.6358	16.7733	16.3377	16.9741	18.7409
wt	13	19.3142	22.0916	21.4865	5.96177	6.23221	-970.335	2.25363	22.3692	22.9603	21.0413	24.3374	23.3042	24.5594	21.0808	25.1392	21.072	25.5634	24.693	23.6364	16.8425	16.3533	17.0388	18.8543
wt	13	19.3656	22.1327	21.4895	5.96643	6.25818	-969.878	2.53475	22.4014	22.9768	21.0587	24.3635	23.3185	24.5931	21.1099	25.1443	21.3029	25.9993	24.7718	23.6386	16.8639	16.3761	17.057	18.8907
wt	13	19.4204	22.2097	21.4974	6.39596	6.27804	2.28822	3.27061	22.4104	23.074	21.0613	24.3904	23.3257	24.5935	21.1234	25.1483	21.3307	26.1654	24.8051	23.6418	16.9277	16.4169	17.0579	19.0265
wt	13	19.4207	22.2131	21.5025	6.53624	6.30211	2.29945	3.70217	22.4456	23.0828	21.1149	24.4224	23.3433	24.6343	21.2658	25.1506	21.349	NA	24.8789	23.6445	16.938	16.7219	17.0825	19.5786
wt	13	19.4224	22.2137	21.5108	7.00165	6.3203	2.52395	3.88542	22.4697	23.0997	21.1781	24.4362	23.367	24.6344	21.3453	25.1512	21.4351	NA	24.9681	23.6974	17.1309	16.7462	17.1015	19.6351
wt	13	19.4936	22.2227	21.5204	7.00662	6.40302	3.17681	4.05676	22.4761	23.1022	21.2049	24.5805	23.4174	24.6909	21.4081	25.1631	21.4473	NA	25.0153	23.7148	17.1415	16.7594	17.1594	19.6561
wt	13	19.5453	22.2415	21.5251	7.03566	6.42958	3.38032	4.10672	22.4827	23.1615	21.2169	24.5875	23.5732	24.725	21.4082	25.1647	21.5085	NA	25.0293	23.7154	17.1499	16.9129	17.2462	19.7192
wt	13	19.5579	22.3537	21.5383	7.05548	6.43552	3.7313	4.80121	22.4855	23.1983	21.2192	24.6003	23.6237	24.7277	21.4626	25.1695	21.5579	NA	25.1107	23.7249	17.4371	16.9785	17.3569	19.7213
wt	13	19.5829	22.3622	21.5512	7.35406	6.81307	4.05175	5.01276	22.4984	23.2697	21.2431	24.6447	23.6426	24.7321	21.5393	25.1706	21.6541	NA	25.1443	23.7331	17.551	17.3927	17.4954	19.7438
wt	13	19.5838	22.3765	21.5614	7.45977	6.85499	4.4622	5.24371	22.5273	23.2968	21.3512	24.6603	23.6699	24.7362	21.6142	25.218	21.6656	NA	25.1631	23.7459	17.6812	17.6132	17.5027	19.9301
wt	13	19.6621	22.3808	21.5822	7.55683	6.87651	4.62187	5.28828	22.5388	23.3232	21.3584	24.67	23.6776	24.7766	21.6287	25.2838	21.6678	NA	25.1647	23.7648	17.8423	17.762	17.5203	20.057
wt	13	19.7168	22.418	21.6375	7.57921	6.87768	4.7736	5.56355	22.5421	23.3827	21.4491	24.6903	23.682	24.7788	21.6741	25.2896	21.7037	NA	25.2537	23.7671	17.9735	17.7621	17.5607	20.112
wt	13	19.744	22.4474	21.6594	10.2602	7.79079	4.78312	6.84447	22.5612	23.4282	21.4728	24.766	23.6898	24.8255	21.6801	25.2929	21.7136	NA	25.3285	23.8165	18.1174	17.8045	17.5944	20.1121
wt	13	19.8743	22.5269	21.6595	12.6667	11.2359	5.07286	7.77272	22.5839	23.4411	21.4746	24.7754	23.6912	24.8402	21.6925	25.3084	21.8145	NA	25.4209	23.8432	18.1465	17.8636	17.6297	20.3441
wt	13	19.8777	22.5466	21.6619	12.8831	15.5896	5.08748	8.3537	22.5971	23.4857	21.4802	24.8381	23.729	24.8795	21.7279	25.3176	21.8741	NA	25.4225	23.8788	18.5764	17.9705	17.6512	20.4127
wt	13	19.8837	22.558	21.667	13.6559	15.8659	5.64323	8.64682	22.6274	23.4968	21.5556	24.8665	23.7567	24.9211	21.8742	25.3321	22.0315	NA	25.4297	23.8826	18.6369	17.9905	17.6729	20.4669
wt	13	19.9109	22.6291	21.6875	14.0298	15.8726	6.2426	12.1429	22.6423	23.5382	21.556	24.9935	23.7957	24.9498	22.1046	25.3417	22.0838	NA	25.4671	23.8939	18.8056	18.1037	17.7225	20.5432
wt	13	19.9149	22.6435	21.7154	14.0715	15.9287	6.69376	12.1741	22.6893	23.6213	21.6177	25.0432	23.8273	24.9523	22.2265	25.4209	22.1468	NA	25.501	23.8982	18.8242	18.2005	17.7557	20.5612
wt	13	19.9503	22.6537	21.7284	14.1439	15.9826	8.9471	12.2361	22.7349	23.7066	21.7124	25.0704	23.842	24.9696	22.4532	25.4671	22.1674	NA	25.5255	23.9162	18.9103	18.3717	17.7877	20.6478
wt	13	19.9711	22.6581	21.7311	14.1617	16.0129	16.2697	14.5181	22.8148	23.7529	21.7968	25.1184	23.8848	25.0005	22.6524	25.4936	22.2193	NA	25.6355	23.9163	18.9956	18.4167	17.8142	20.866
wt	13	19.9914	22.6883	21.792	14.293	16.1932	16.5173	15.1909	22.8233	23.803	21.8111	NA	23.8933	25.0153	22.6673	25.4943	22.2576	NA	25.6514	23.9765	19.1042	18.4716	17.8192	20.9749
wt	13	20.0296	22.7694	21.8368	14.3653	16.274	16.7177	15.4403	22.8698	23.825	21.8998	NA	23.9997	25.0411	22.8993	25.5657	22.2943	NA	25.7937	23.9827	19.213	18.6025	17.8313	21.2165
wt	13	20.1385	22.8898	21.8714	15.0506	16.7598	17.2815	15.4911	22.8816	23.8334	21.9218	NA	24.0218	25.1107	22.9244	25.619	22.326	NA	25.9116	24.2255	19.3629	19.2288	17.8779	21.5304
wt	13	20.2865	22.9256	21.873	15.2326	17.1156	17.3641	15.8063	22.8837	23.9446	22.0735	NA	24.0464	25.2537	23.207	25.6514	22.4478	NA	25.9993	24.2632	19.5438	19.3014	18.0612	21.5956
wt	13	20.4572	23.005	21.9201	15.9126	17.4751	17.5521	15.8367	22.957	24.1424	22.1093	NA	24.101	25.2838	23.2129	25.9285	22.7596	NA	26.1654	24.2658	19.5528	19.4243	18.096	21.6053
wt	13	20.7659	23.0266	22.0751	NA	18.1201	17.7429	16.8655	23.0028	24.2133	22.1282	NA	24.107	25.2929	23.2856	NA	23.1709	NA	26.622	24.3982	19.6033	19.4952	18.3741	22.0836
wt	13	20.8051	23.8263	22.1711	NA	18.4541	18.0236	16.8802	23.1227	24.4549	22.1551	NA	24.3632	NA	23.3088	NA	23.2272	NA	26.622	24.4567	21.4996	21.1137	19.2876	22.4156
del	13.5	-967.342	22.9716	22.0091	8.74908	9.81644	10.2	-967.342	23.4592	24.8191	22.7989	22.5973	21.8556	24.0745	22.8666	25.5822	21.9038	26.5835	26.5352	26.1473	13.7092	8.98088	20.5024	-967.342
del	13.5	8.18351	23.3368	22.5863	12.1198	NA	-967.395	9.2278	23.1162	22.7631	23.5813	23.6259	21.3403	24.3706	23.1136	26.1431	22.6806	26.9288	27.066	26.6449	9.44362	9.80391	21.4848	-967.395
del	13.5	-967.623	24.3467	22.7737	9.67791	NA	-967.623	17.9929	22.6557	25.0009	21.5126	22.4114	23.2151	24.4283	-967.623	26.1247	19.8762	26.083	26.3634	25.5126	18.5671	18.7461	18.261	8.27382
del	13.5	-967.633	23.5922	22.9698	10.4949	NA	-967.633	4.86006	22.6565	23.2618	22.9326	23.4562	23.4451	25.9729	21.2679	25.7925	20.2258	26.5852	26.7504	25.859	15.407	9.35327	20.8656	-967.633
del	13.5	-967.647	22.7187	22.9362	NA	NA	-967.647	12.4169	22.532	20.4521	20.5889	22.9005	20.6734	25.6654	22.5266	25.7845	20.6238	25.7757	25.847	25.034	7.55247	8.30706	20.0299	20.6549
del	13.5	-968.002	20.5291	22.2972	NA	8.71098	8.16319	9.32471	19.119	19.3774	NA	20.5762	20.5095	22.4236	-968.002	25.2872	NA	25.565	25.4821	25.0875	20.0826	20.2774	7.58626	-968.002
del	13.5	-968.01	23.0598	21.9302	10.5744	NA	3.61226	-968.01	21.1714	23.4288	21.2674	20.9414	22.4086	24.2279	22.6535	25.8262	18.496	25.2904	25.182	24.0661	18.6979	18.5561	14.8695	20.8173
del	13.5	19.772	23.0393	22.3651	NA	NA	-968.274	7.87879	22.389	21.4198	22.2733	22.2893	20.7941	24.2779	23.2206	25.7628	22.2	26.1475	26.3749	25.6935	9.0218	9.95376	19.0598	19.8392
del	13.5	-968.278	22.2214	22.8989	NA	NA	-968.278	-968.278	20.7723	22.4899	21.8683	22.7257	21.9895	24.3603	22.1069	25.3165	21.9645	25.5205	25.4829	25.1777	7.04148	8.70141	20.4201	19.8169
del	13.5	-968.309	22.1415	21.3649	12.3799	18.1249	-968.309	-968.309	22.8137	23.6411	21.6716	22.9427	24.1104	25.6455	22.6163	25.6138	12.0944	25.7869	25.8002	25.3571	9.98257	8.22205	19.1919	-968.309
del	13.5	-968.456	20.7272	21.8616	-968.456	16.8272	17.4042	17.6057	21.4715	22.9581	NA	22.8961	-968.456	23.2598	23.8769	25.2363	20.1545	25.5561	24.9424	24.6525	9.56387	8.40232	19.6425	-968.456
del	13.5	-968.486	22.4535	21.1901	NA	8.98411	-968.486	7.75803	19.9545	21.269	21.8272	22.1325	19.1721	22.969	-968.486	25.0833	-968.486	25.2207	25.4032	24.5311	18.9633	18.7245	18.5152	-968.486
del	13.5	-968.489	22.2594	22.7746	NA	6.09574	5.74321	5.68069	22.3918	21.9735	21.7904	22.5636	22.0226	24.7239	22.0803	25.3267	-968.489	25.365	25.6662	24.8039	9.23107	8.87513	17.7782	2.71629
del	13.5	-968.614	21.2814	21.4385	-968.614	14.3944	-968.614	-968.614	22.1427	23.4174	21.4984	22.5903	NA	NA	22.8281	25.0411	22.1449	24.8745	24.5823	24.1667	18.3225	8.85632	18.9777	-968.614
del	13.5	-968.619	23.8946	22.6436	NA	NA	-968.619	7.93033	22.5981	23.0089	21.4338	22.5418	21.6558	24.441	19.2922	25.4386	-968.619	25.6012	25.9377	24.764	9.3489	8.50858	19.3138	-968.619
del	13.5	-968.629	23.6509	20.9313	NA	NA	-968.629	-968.629	22.5791	23.2238	22.3126	22.8302	20.6525	23.6127	23.1301	25.7582	18.4793	25.2822	25.0842	24.4678	17.8166	18.1244	18.9299	18.5239
del	13.5	-968.669	21.8825	22.3032	9.73675	NA	-968.669	-968.669	20.6825	21.0019	21.1009	21.5641	22.4093	23.597	-968.669	24.9779	-968.669	25.0705	25.2877	24.6331	21.825	21.5504	17.6893	-968.669
del	13.5	-968.767	22.3187	21.4935	13.4859	17.2413	-968.767	-968.767	20.9828	20.4983	21.3312	22.0396	20.5515	23.4232	20.2504	24.628	4.38187	25.033	25.1114	24.6241	21.9147	20.7141	19.414	-968.767
del	13.5	-968.977	22.3707	22.0609	NA	17.0927	7.25535	7.2462	22.0419	22.4819	21.6536	22.6877	21.9987	24.4675	23.3786	25.4742	19.9461	25.1245	25.1535	24.6482	20.2678	17.7575	19.5309	19.8177
del	13.5	5.09967	23.2146	22.1193	NA	9.84014	-969.043	6.50711	21.7284	22.6742	22.4711	21.4292	23.0084	24.5314	22.3623	24.6618	15.2843	24.781	24.5738	24.2196	6.03319	5.30172	19.0663	-969.043
del	13.5	-969.049	21.6535	20.7209	8.28187	10.0161	-969.049	-969.049	22.3213	23.0923	21.8221	20.8027	22.7982	24.1883	22.7855	25.1238	20.7183	24.295	24.2169	23.6443	9.14981	6.73145	16.0241	17.6599
del	13.5	-969.052	21.3469	21.5054	9.57426	17.1582	6.31704	9.88109	20.1999	21.125	21.926	20.9302	23.0585	23.7415	22.429	24.6166	20.6008	23.9527	24.1564	23.6357	18.0792	17.443	17.439	18.6769
del	13.5	-969.056	22.3377	21.0633	NA	7.56433	-969.056	9.87889	22.3075	21.2255	22.4068	23.364	22.1814	23.884	22.7659	24.9756	-969.056	25.2334	25.3967	24.3857	19.5359	9.82557	17.5582	19.1786
del	13.5	-969.076	22.1363	20.6482	NA	8.20047	-969.076	-969.076	22.5279	22.1692	20.9829	22.2178	18.7149	22.2791	21.5297	24.5906	21.2617	24.4804	24.6137	24.0247	8.29961	5.78976	17.054	21.2989
del	13.5	-969.187	22.25	20.5846	NA	8.43537	16.8062	9.13219	21.7661	21.4731	21.9629	20.8165	21.3057	22.8733	21.2105	25.0309	20.2505	24.5033	24.4432	23.8588	17.3215	17.2483	17.5445	5.02626
del	13.5	-969.192	20.8939	22.5455	9.02436	NA	16.7997	16.9675	20.7349	23.3568	21.3646	21.1356	22.1704	23.3299	21.8276	24.5926	-969.192	24.3181	24.4339	23.9824	19.3065	19.1281	18.4391	-969.192
del	13.5	-969.217	21.7835	20.9225	13.7603	17.9467	4.25847	17.3904	21.8557	21.261	22.1625	22.0303	19.8972	22.2825	20.6302	25.0134	19.5299	24.6042	24.5906	24.0615	17.7507	16.8713	18.5818	19.8071
del	13.5	5.61827	22.439	20.5746	NA	7.43482	4.41642	6.27695	22.0287	22.9231	20.1317	21.0927	23.1221	24.1132	21.5422	24.9616	21.0872	24.0317	23.9167	23.4128	6.69139	6.42879	17.2741	19.5008
del	13.5	-969.46	19.857	20.7552	NA	6.80169	-969.46	-969.46	21.5549	23.6044	22.5679	23.0715	23.0881	24.5449	22.2787	25.3105	21.9913	24.3654	24.2483	23.6763	18.9238	19.1924	18.0683	-969.46
del	13.5	-969.468	20.9501	21.3403	NA	4.9129	-969.468	6.22045	21.7501	NA	NA	21.0748	21.1483	23.3323	22.0173	NA	20.747	23.8687	23.7241	23.8077	9.4921	7.74848	16.7034	18.8197
del	13.5	-969.507	22.8368	21.4273	NA	6.82319	5.66348	10.6605	22.7183	22.0078	21.6916	21.6255	23.6751	24.9195	21.9839	25.2857	20.3062	24.4596	24.7333	23.3478	8.19788	7.31285	17.8793	19.6048
del	13.5	-969.53	22.5472	21.4501	NA	NA	4.93533	-969.53	21.7776	22.0541	20.9853	21.2188	22.9861	24.0797	23.6293	25.285	21.1627	24.1198	24.5561	23.6529	6.16555	7.26384	15.8353	18.7436
del	13.5	-969.553	22.9544	20.9737	NA	NA	-969.553	8.02955	22.1806	22.1677	21.1062	21.6002	22.0332	22.9905	22.2465	24.7094	17.5639	24.0864	23.969	23.3503	8.9029	6.85572	16.2218	17.1058
del	13.5	-969.556	22.0839	21.6718	NA	8.26886	7.9748	NA	21.8349	23.6141	20.7764	20.7041	21.9632	23.2888	21.1313	25.0076	21.4205	24.033	24.3085	23.898	10.7004	7.93095	14.559	5.22569
del	13.5	-969.561	22.0283	21.1953	7.48543	10.834	5.20985	-969.561	20.6949	22.031	20.7299	19.8073	22.6292	23.6407	21.1603	24.8735	19.2282	24.2435	23.9675	23.7168	16.7655	10.6018	15.9215	6.12022
del	13.5	-969.576	22.9366	21.9273	NA	7.85814	-969.576	6.39988	21.9164	23.135	20.4764	21.6136	21.5268	23.698	23.132	24.6794	21.1527	24.5518	24.5573	23.7046	18.451	18.0287	17.7197	18.6139
del	13.5	-969.63	NA	21.1145	-969.63	NA	-969.63	9.14523	21.7573	22.4265	NA	21.5234	22.4988	NA	NA	NA	18.4742	23.771	23.7533	23.5216	17.4191	8.37893	18.3364	18.0272
del	13.5	-969.679	21.1937	21.9845	NA	6.06092	16.4953	14.5501	21.531	19.3738	20.7054	21.6217	20.6665	23.3869	19.744	24.9253	19.9589	23.8759	24.2392	23.6321	19.0884	19.1686	18.9638	-969.679
del	13.5	-969.704	22.3629	20.832	NA	16.5527	5.45499	15.2541	21.3819	22.2479	21.7442	21.3957	23.2798	24.4279	22.2243	25.1543	19.046	24.4221	24.5719	23.708	5.67444	7.51637	17.4864	17.9201
del	13.5	-969.787	22.0853	21.6316	8.19733	NA	5.10269	5.77779	23.1942	22.9803	21.6183	21.9752	24.2141	24.9492	22.4351	25.1044	21.1067	24.1378	24.2056	23.9577	16.5176	16.7504	16.9723	21.6549
del	13.5	-969.832	20.4288	21.8991	13.5103	16.6701	-969.832	-969.832	20.1464	22.22	19.5454	21.9156	21.6175	23.0428	-969.832	23.6439	-969.832	24.1677	24.1433	23.4679	18.8864	15.7376	17.7257	19.0617
del	13.5	-969.833	22.0991	21.5389	NA	7.01973	6.55877	-969.833	21.9313	22.8396	20.1348	22.8022	21.7515	23.6682	23.4796	24.8617	21.262	24.2323	23.8759	23.2168	7.5786	6.84492	17.0159	-969.833
del	13.5	-969.904	22.3968	21.5998	10.6479	6.65872	-969.904	-969.904	19.7626	21.3234	21.3478	21.4318	21.2168	22.977	22.1343	24.7233	20.1827	23.7894	23.9086	23.3554	6.95492	6.67353	16.4157	18.9093
del	13.5	-969.922	21.4147	20.4307	NA	7.55297	20.1897	18.5337	21.4744	22.9205	21.7205	22.0916	22.5278	24.1858	21.3051	24.852	20.5703	24.127	24.4853	23.5234	15.9426	7.81087	16.5122	20.2691
del	13.5	-969.939	21.6602	21.6277	NA	NA	-969.939	5.14554	21.5228	20.4952	20.613	21.3476	22.5164	23.6563	23.2144	NA	-969.939	23.6036	23.6901	23.151	17.1596	17.3837	16.6131	-969.939
del	13.5	-970.006	20.037	21.5167	10.2624	16.7202	6.018	-970.006	22.8353	21.1696	20.3022	22.2327	21.8256	22.7419	4.13286	24.3976	21.3985	24.2017	24.1716	23.6365	20.9799	19.7211	17.9927	1.75551
del	13.5	-970.056	21.8539	21.4609	NA	7.34517	-970.056	-970.056	22.5424	23.201	22.1171	22.1914	23.2849	24.1508	23.817	24.9558	20.1375	24.5234	24.4316	23.8631	7.71385	8.00419	18.7805	3.40912
del	13.5	-970.088	22.0002	21.1529	NA	6.05881	4.33474	8.5997	21.6766	23.0216	21.5457	21.4198	21.9857	22.9319	23.1254	25.234	20.2465	24.1305	24.2427	23.5482	17.8495	17.5303	16.462	3.99742
del	13.5	-970.105	20.1204	20.985	NA	7.7495	-970.105	4.60112	20.4672	20.4627	20.7711	20.151	21.4741	23.2191	-970.105	24.2335	-970.105	24.4899	24.7486	23.8801	18.1873	17.675	19.0948	-970.105
del	13.5	-970.113	22.9394	21.9069	NA	NA	15.8932	4.69094	21.8868	23.296	21.262	21.3713	23.6569	24.5389	22.2585	25.1781	20.3212	23.6931	23.9981	23.1903	18.5685	18.1252	18.0018	3.70928
del	13.5	-970.18	22.1128	21.1026	NA	6.60055	4.80627	-970.18	21.3793	22.9588	18.7939	19.9207	23.091	23.4874	17.1829	24.5294	-970.18	23.4818	23.3751	23.1718	10.4485	5.59476	17.2393	-970.18
del	13.5	-970.196	21.9113	21.977	10.1249	NA	-970.196	3.77514	22.0265	21.9533	20.9762	21.1594	22.6661	23.8265	22.0498	24.6878	20.6403	23.9884	23.9712	23.4117	5.96567	7.70307	18.2221	18.8935
del	13.5	-970.196	22.3599	21.323	NA	5.86935	5.57356	14.8988	21.3612	21.2308	19.1571	21.0831	22.2415	23.7531	21.0648	24.9509	19.0445	24.0426	24.0714	23.1949	18.2485	18.0513	16.4171	18.8337
del	13.5	-970.203	21.0836	22.2365	NA	16.9067	-970.203	5.99355	21.245	23.0063	NA	22.6732	21.1398	23.3085	21.9739	23.8775	21.2397	23.5351	23.0845	23.238	NA	NA	19.0079	7.07376
del	13.5	7.78871	22.3262	21.9119	NA	7.05542	4.66685	9.436	21.2324	21.829	19.4587	21.9785	22.3945	23.6566	22.4093	NA	19.5164	23.7467	23.7303	23.0438	19.0296	19.1081	17.4319	19.2303
del	13.5	-970.307	21.8126	20.2569	9.87789	15.9518	-970.307	NA	18.0435	18.4902	20.9169	19.9606	21.1926	22.5267	19.9408	24.2196	19.2034	23.554	23.801	23.0599	19.9429	18.4617	11.8389	-970.307
del	13.5	-970.344	20.8805	21.7491	9.46692	5.38135	-970.344	-970.344	21.1522	22.0081	20.6561	21.4045	21.949	23.7179	22.0949	24.88	20.3094	23.5277	23.5609	22.825	17.3334	7.96779	17.3642	-970.344
del	13.5	-970.383	20.5294	20.3816	NA	6.51013	3.94478	8.98622	21.2128	20.6191	21.0773	20.6343	22.3278	23.6982	19.4554	24.8568	20.4021	23.5574	23.9632	22.697	17.0015	16.9597	17.1793	17.5648
del	13.5	-970.393	20.6948	20.7333	NA	7.95421	-970.393	NA	NA	21.5565	21.0328	22.0416	20.8	23.0833	22.8217	24.6366	21.5919	24.18	24.2275	23.6197	16.2813	6.81151	17.9508	20.3087
del	13.5	-970.522	21.5028	20.9235	14.5179	18.0106	-970.522	8.48004	22.6725	23.1943	20.4419	20.6552	23.4436	23.7118	21.2325	NA	18.5305	23.3153	23.6157	23.2251	17.5152	17.3688	16.9151	-970.522
del	13.5	-970.533	21.8542	20.2796	9.89624	15.532	NA	7.30521	21.3766	22.5107	20.8333	22.0356	22.7536	23.9398	21.8034	24.7299	21.4469	23.4267	23.4702	22.7141	17.8458	17.4698	15.9853	19.8117
del	13.5	-970.572	20.9855	21.7755	NA	6.73463	2.98027	9.85303	21.3524	21.4948	20.0987	21.0149	21.7981	23.0463	18.4614	24.718	18.7466	23.3651	23.5418	22.5426	17.2735	17.4088	16.4112	-970.572
del	13.5	-970.584	22.1534	21.4302	7.6218	NA	-970.584	7.27743	21.6426	22.1347	21.8773	20.5226	22.4995	23.3531	22.0247	24.5355	20.1262	23.1623	23.5452	22.5184	17.7329	16.4846	16.8887	18.4363
del	13.5	-970.593	22.0362	20.4282	11.9434	16.0143	5.87924	4.41463	21.7418	22.46	20.8349	20.638	22.6478	23.825	22.2888	24.4779	20.5096	23.6558	23.6868	23.1302	19.3478	18.51	17.3525	16.4592
del	13.5	-970.637	20.5673	21.0725	NA	5.16085	9.0579	-970.637	22.1257	22.1189	19.385	22.5506	21.5829	23.2525	22.2741	24.7667	19.709	23.5706	23.5348	22.9762	8.26469	6.72105	17.0554	-970.637
del	13.5	-970.658	21.4531	20.8007	NA	7.25882	-970.658	-970.658	21.3786	22.0107	21.0464	19.8118	22.5857	23.8139	22.0839	24.6998	-970.658	23.9379	23.8121	23.0972	17.9202	16.9683	18.1124	19.4815
del	13.5	-970.661	21.9715	21.261	NA	6.72232	2.61435	-970.661	21.0676	22.3112	20.8509	20.5564	22.2437	23.5946	22.6044	24.5745	21.1905	23.9389	23.5794	23.2799	8.40733	7.54601	14.9913	16.0018
del	13.5	-970.663	21.3684	21.411	NA	5.82715	-970.663	3.98056	21.954	22.6271	21.9232	21.5386	21.5441	22.4943	22.6907	24.2506	19.6622	23.9692	23.6518	23.437	5.3356	7.3876	18.1327	21.5297
del	13.5	-970.671	21.764	21.3541	NA	5.34811	-970.671	NA	22.3247	21.7036	19.7389	21.5136	21.7102	23.2884	21.8401	24.7605	19.3787	23.1762	23.6611	22.5428	16.6449	16.712	16.6525	16.5123
del	13.5	-970.676	21.6203	20.8811	NA	6.62638	3.08232	-970.676	21.3098	21.745	20.6226	21.7106	22.3685	23.6797	21.9493	24.5434	20.7244	23.8948	24.1151	23.5374	17.2131	17.1127	15.8179	20.8003
del	13.5	-970.698	21.5373	21.3453	8.42535	NA	-970.698	16.5136	21.2475	20.5614	22.151	21.5394	23.208	23.8994	19.0123	24.4419	20.9881	23.3576	23.3237	22.877	18.5184	17.656	18.0806	20.3455
del	13.5	-970.705	22.3222	22.1039	7.32795	5.22577	-970.705	6.64968	22.2474	22.5107	19.4503	21.6884	23.5335	23.9226	21.4182	24.7308	20.0705	23.8419	23.7094	23.1595	17.5417	17.382	18.2012	3.28884
del	13.5	-970.708	21.5653	22.0065	NA	6.36249	-970.708	2.05014	21.4481	21.5359	20.4697	20.1791	21.9875	22.4849	19.4535	24.5153	18.7052	23.4643	24.0525	22.9596	16.2504	16.2595	16.4056	3.44695
del	13.5	-970.849	22.842	21.4835	NA	7.37914	-970.849	-970.849	21.7123	21.9289	22.313	20.7454	23.4762	23.8723	22.4348	24.683	18.2554	23.9238	24.1664	23.4983	7.53178	6.71412	17.2096	3.083
del	13.5	-971.037	22.213	21.3253	7.70324	6.52879	4.7436	6.6413	20.158	21.8172	20.5857	20.6888	22.4439	23.3369	21.2853	24.6583	16.7408	23.1795	23.4169	22.2751	17.8308	17.3274	17.8467	-971.037
del	13.5	-971.179	22.6857	21.6962	16.8837	19.6677	NA	1.71838	22.946	23.1665	21.104	21.2748	22.3469	23.3809	22.7397	24.5141	19.0095	23.4214	23.3534	22.7521	20.31	20.0849	17.7058	15.3047
del	13.5	-971.639	21.3461	21.3861	NA	5.97575	-971.639	-971.639	21.4854	22.3178	22.1347	22.3821	21.9966	23.4103	22.8486	NA	22.3763	23.1271	23.0703	22.3642	18.4985	18.3818	17.1469	-971.639
