# Supplementary material for: Genome editing demonstrates that the −5 kb Nanog enhancer regulates Nanog expression by modulating RNAPII initiation and/or recruitment
Source: J Biol Chem. 2020 Dec 20;296:100189. doi: 10.1074/jbc.RA120.015152 (PMC7948488; doi:10.1074/jbc.RA120.015152)
Supplement: Table S4 [file mmc5.xlsx]

## Sheet: Upstream TAD
Supplemental Table 1. Altered genes in the Nanog TAD and the TADs upstream and downstream from Figure 2 RNA-seq
Name	RNAseq_log2FC
Cacna2d4	-0.00385682
Lrtm2	-0.153907
Adipor2	0.111312
Wnt5b	-0.694302
Erc1	0.0090463
Rad52	0.107775				TAD	#genes
Wnk1	0.223364				upstream TAD	26
Ninj2	0.244895				Nanog TAD	13
B4galnt3	0.185604				downstream TAD	70
Ccdc77	-0.138391
Kdm5a	0.00395993
Kdm5a	0.00395993
Il17ra	0.165686
Cecr6	0.00909912
Cecr5	-0.249226
Cecr2	0.0422828
Slc25a18	-0.0980334
Atp6v1e1	0.217503
Bcl2l13	-0.0684699
Bid	-0.335955
Mical3	-0.0709039
Pex26	-0.10434
Tuba8	-0.0174829
Usp18	-0.0320212
Slc6a13	-0.0523122
Iqsec3	-0.0761371

## Sheet: Nanog TAD
	RNAseq_log2FC
Mug1	0.00697356
Mug2	0
Gm10319	0
Mug-ps1	0.0196669
M6pr	-0.147963
Phc1	0.307875
Rimklb	-0.141126
Mfap5	-0.119681
Apobec1	-0.041409
Gdf3	0.0294952
Dppa3	1.89339
Nanog	-1.7663
Slc2a3	-0.125068

## Sheet: Downstream TAD
Genes	RNAseq_LOG2FC
Clec4a1	0.35504
Clec4a3	0.0604301
Clec4a4	0.0178642
Clec4b1	0.0196669
Clec4b2	0
Clec4a2	0.0108616
Clec4n	0
Clec4d	0
Mc1r	-0.142179
Clec4e	-0.00547836
Vmn2r19	0
Vmn2r20	0
Vmn2r21	0
Vmn2r22	0
Vmn2r23	0
Vmn2r24	0
Vmn2r25	0.0243531
Vmn2r26	0
Vmn2r27	-0.174904
Cd163	0.189323
Pex5	0.15924
Clstn3	0.0886746
C1rl	-0.211112
C1ra	-0.0379146
C1s1	0.221408
C1rb	-0.0150284
C1s2	-0.158391
Lpcat3	0.0201739
Emg1	-0.135298
Phb2	-0.00563295
Ptpn6	-0.319712
Grcc10	-0.115739
Atn1	0.036668
Eno2	0.00997222
Lrrc23	0.0663745
Spsb2	-0.119217
Tpi1	-0.564042
Usp5	0.078295
Cdca3	-0.254274
Gnb3	-0.0354006
Leprel2	-0.121228
Gpr162	-0.173998
Cd4	0.0134517
Lag3	-0.314449
Ptms	0.203912
Mlf2	0.0622297
Cops7a	0.0159879
Zfp384	-0.0364704
Ing4	-0.191007
Acrbp	-0.266272
Lpar5	-0.240517
Chd4	0.123101
Nop2	-0.0818266
Iffo1	0.241663
Gapdh	-0.0444849
Ncapd2	0.102075
Scarna10	-0.00296486
Mrpl51	-0.0969488
Vamp1	0.047744
Tapbpl	-0.267679
Cd27	0.0053032
Tuba3a	0.0521386
Ltbr	-0.128658
Scnn1a	-0.144005
Tnfrsf1a	-0.367905
Plekhg6	-0.541392
Cd9	0.0787799
Vwf	0.202413
Ano2	-0.0206687
Ntf3	-0.111084
